# Supplementary material for: An Open-Source 3D–Printed Recording Stage with Customizable Chambers for Ex Vivo Experiments
Source: eNeuro. 2024 Sep 13;11(9):ENEURO.0257-24.2024. doi: 10.1523/ENEURO.0257-24.2024 (PMC11404268; doi:10.1523/ENEURO.0257-24.2024)
Supplement: Figure 1-1 — 3D print and CAD files for the recording stage, recording chamber, and tissue holding chamber. STL and F3D files for download, adjustment, and printing of the recording stage, recording chamber, and tissue holding chamber. Download Figure 1-1, ZIP file. [file eneuro-11-ENEURO.0257-24.2024-s002.zip]

Archive with 19 entries (16 files):
- 3D Print Files (.stl and .f3d)/Holding Chamber Files/
- 3D Print Files (.stl and .f3d)/Holding Chamber Files/Holding Chamber Dividers.f3d
- 3D Print Files (.stl and .f3d)/Holding Chamber Files/Holding Chamber Dividers.stl
- 3D Print Files (.stl and .f3d)/Holding Chamber Files/Holding Chamber Inner Shell.f3d
- 3D Print Files (.stl and .f3d)/Holding Chamber Files/Holding Chamber Inner Shell.stl
- 3D Print Files (.stl and .f3d)/Holding Chamber Files/Holding Chamber Outer Shell.f3d
- 3D Print Files (.stl and .f3d)/Holding Chamber Files/Holding Chamber Outer Shell.stl
- 3D Print Files (.stl and .f3d)/Recording Chamber Files/
- 3D Print Files (.stl and .f3d)/Recording Chamber Files/Rodent Brain Sice Recording Chamber.f3d
- 3D Print Files (.stl and .f3d)/Recording Chamber Files/Rodent Brain Slice Recording Chamber.stl
- 3D Print Files (.stl and .f3d)/Recording Chamber Files/Zebrafish Recording Chamber with Wire Tubes v1 v1.f3d
- 3D Print Files (.stl and .f3d)/Recording Chamber Files/Zebrafish Recording Chamber with Wire Tubes v1 v1.stl
- 3D Print Files (.stl and .f3d)/Recording Chamber Files/Zebrafish Recording Chamber.f3d
- 3D Print Files (.stl and .f3d)/Recording Chamber Files/Zebrafish Recording Chamber.stl
- 3D Print Files (.stl and .f3d)/Recording Stage Files/
- 3D Print Files (.stl and .f3d)/Recording Stage Files/Recording Stage Leg.f3d
- 3D Print Files (.stl and .f3d)/Recording Stage Files/Recording Stage Leg.stl
- 3D Print Files (.stl and .f3d)/Recording Stage Files/Recording Stage.f3d
- 3D Print Files (.stl and .f3d)/Recording Stage Files/Recording Stage.stl
